# Supplementary material for: Identification of a novel macrophage-related prognostic signature in colorectal cancer
Source: Sci Rep. 2024 Feb 2;14:2767. doi: 10.1038/s41598-024-53207-9 (PMC10837438; doi:10.1038/s41598-024-53207-9)
Supplement: Supplementary file 2 — Supplementary Table S1. [file 41598_2024_53207_MOESM2_ESM.xlsx]

## Sheet: Sheet1
MRDEGs
MIF
CSF1
CSF2
TNF
MSR1
IL10
CSF1R
CSF2RA
MPEG1
IFNG
IL6
IL1B
MST1R
CCL3
CD163
MST1
MARCO
CCR5
CCL2
CXCL8
MAEA
MMD
CSF2RB
TLR4
CD68
PRF1
CCL5
UNC13D
TLR2
CD4
MRC1
CD14
ABCA1
IL4
IL3
MACIR
NOS2
NLRC4
HLA-DRB1
CCL4
ITGAM
CSF3
SLC11A1
MMP12
CCR1
CD36
PPARG
IL18
MMD2
STXBP2
MMP9
IL1A
RAB27A
STX11
ABCG1
CCR2
CCL18
NLRP3
APOE
TGFB1
CES1
PIK3CG
STAT3
LPL
CXCR4
STAT1
ICAM1
ITGB2
MAPK1
HMGB1
JUN
CAPG
CCL22
CRP
PTGS2
NFKB1
IL2
CCL20
SFTPB
ABCA3
IL13
KITLG
SLC40A1
IL5
IL12B
SPI1
CHIT1
CX3CR1
VEGFA
CXCL12
MAPK14
SFTPC
JAK2
IRF8
CD209
CD40
CXCL2
CNR2
CD74
P2RX7
TLR3
MAPK8
XIAP
HAVCR2
TNFSF11
CXCL10
SYK
GDF15
APOA1
LIPA
CCR3
IDO1
CHI3L1
CCR6
CYBB
CCL11
PRKCA
SIRPA
SIGLEC1
SCARB1
SLC11A2
TNFRSF1A
ADIPOQ
PTK2B
NR1H3
IFNA1
FTH1
CD5L
IL17A
BMP6
SPP1
CD86
HMOX1
IL34
APOBR
IRF3
CXCL9
MPO
HAMP
FAS
CCR4
NFKBIA
FASLG
AKT1
CCL7
IL1RN
CLEC10A
PLA2G7
OAS1
CD44
IL15
FCGR1A
CD80
MAPK3
LYN
PPARA
FOS
PLA2G4A
NR1H2
LGALS3
MYD88
CD274
CCR8
MAPK10
MYC
PRTN3
HCK
SFTPD
ARG1
PYCARD
TRAF6
CD47
MAP2K1
TLR9
FHL1
NCF2
CYBA
GC
TNFRSF1B
CASP1
LIF
CLEC4E
VCAM1
RELA
TLR6
TLR7
MRC2
SOAT1
ITGAL
S100A9
RAC1
HLA-DPB1
ABCA7
HLA-DPA1
CD9
CXCR1
CARD9
CCL15
NCF1
CD81
NFE2L2
HLA-G
AIF1
CASP3
CAT
IRF5
PIK3R1
SRC
IL7
SLAMF1
NOD2
CCL19
LIFR
CASP8
CSF3R
TREM2
SOCS3
CIITA
STAT5A
ANGPT1
CEBPB
S100A8
WAS
FLT1
HIF1A
SOD1
SH2D1A
MAFB
CR1
ACP5
MMP1
ALOX5
IL23A
ZFP36
F3
HGF
CDC42
FCGR3A
CTLA4
IL4R
IFNB1
ITGAX
BCL2
OSM
TP53
CXCR3
IL1R1
PARP14
CLEC7A
LIPE
IL2RA
FCAR
MMP2
ITIH4
CCL23
MCL1
THBS1
IRF1
PLA2G5
CD40LG
CD83
SLC7A7
TFRC
DNASE2
CXCR2
FN1
NPC1
BRAF
OLR1
CMKLR1
TREM1
ELANE
FCGR2A
MBL2
EPO
PAM16
ETS2
PECAM1
CTSB
CCL17
ADA2
SOCS1
TNFAIP3
SMPD1
FTL
CXCL1
PRKCZ
LILRB1
PLAU
PRKCE
LACC1
ELN
ANGPT2
STING1
IL12A
IFI35
ACE2
TYK2
SP1
SFTPA1
IL11
NR3C1
IRGM
CTSL
IL3RA
IRAK1
ZC3H12A
RAF1
FCGR2B
TLR8
HLA-C
MERTK
LYST
CLEC12A
PLA2G2A
IFNGR1
RUNX2
AHR
LBP
TYROBP
GPNMB
IL18R1
FOXP1
HSPA4
PF4
CREB1
DDT
IRF4
COPA
FLT3
CPM
C5AR1
PTK2
LDLR
SHC1
ASAH1
ALOX15B
GBA1
CLEC5A
CCL21
EP300
ANPEP
DCAF1
IL16
PLAUR
PPBP
CYBC1
CTSK
GSN
LEP
CD84
TLR1
IKBKB
IRAK3
CTNNB1
ALOX15
IRF7
ESR1
MAPK9
ITGA4
PON1
TIMP1
TNFRSF11A
EDN1
FOLR2
PTPN6
LAMP1
CCL4L2
PLA2G10
MAP3K8
PLIN2
CXCL3
NPM1
SERPINA1
STAT6
FPR2
STAB1
MYO18A
SELL
HLA-A
ARG2
CCNT1
TNFSF10
INPP5D
ICAM3
PTPN2
LILRB2
EGR1
CX3CL1
TGM2
CCL3L1
PLCB4
VIM
KLF4
ACOD1
CXCL16
MMP14
PTPN11
PIK3CD
CHUK
HSPD1
IL33
HLA-DRA
MYO5A
RETN
FPR1
MMP3
PTEN
CLCN7
ITGAV
SAMHD1
PLA2G6
CLEC4D
PTPRC
IL32
FCGR3B
CCR7
CCL8
HBEGF
PDGFRB
TGFB2
PTPN22
LTA
ELAVL1
LYZ
CD200
ETV3
AGER
ZFP36L1
JAK1
PIK3CA
LTF
TNFSF13B
CCRL2
NPC2
GFI1
NRAS
VSIG4
ABCA6
CETP
HDAC9
TRIB1
CEBPD
FABP4
IL2RB
DUSP1
FGR
CNR1
CBL
VAV3
PDCD1
STAT5B
PRKCB
GAB3
SIRT1
IL37
IL4I1
CD200R1
RUNX1
IL10RA
MFHAS1
CD28
KIT
PRKCD
CCL25
ADCY10
GZMB
APOB
LGALS9
THPO
ETS1
PTGS1
MUC5B
IL1RAPL2
RARRES2
NEU1
DMBT1
CCL26
SCN8A
EPHB2
TSC22D3
TNC
PLCG2
LRP1
DAB2
CXCL13
TNFRSF11B
NAMPT
RHOA
PIK3CB
MTOR
ANXA1
FLT3LG
RTN4
PDGFB
KDM6B
CD69
RIPK1
PJA2
VDR
PARP9
PTX3
CDK9
SREBF1
CD1A
CAMP
PTGER4
PLCB1
MDK
NR1H4
AKT2
PLTP
SELE
EGF
CCL4L1
MUC1
GRB2
MAPKAPK2
JMJD6
CYP27A1
RAC2
SCARB2
WNT5A
IGF1
IL27
MAF
AGTR1
S100B
ADGRE1
MLPH
AARS2
TGFA
FGF2
CYCS
SERPINE1
MARCKSL1
PARP1
C3
APP
FCER2
PLCG1
RHOD
GPBAR1
RNASE3
BCR
MEFV
MBP
ITGB1
IL36G
CD34
HLA-DQB1
ADAM17
CXCL14
NMI
ANXA2
HDAC1
TF
APOBEC3G
AIM2
CTSD
EGFR
IL36RN
IKBKE
INPPL1
SLAMF8
PRKX
BCL6
F13A1
KLF6
RFX5
LILRB4
DCSTAMP
TMEM106A
ITGB3
LIPC
AEBP1
SCG2
COL10A1
LAMP5
C1QB
MS4A4A
C1QA
TRBD1
C1QC
TMEM176A
COL1A1
CPXM1
LUM
PTAFR
C3AR1
LAPTM5
ADAM8
RARRES1
MS4A6A
TMEM176B
FPR3
ALOX5AP
FCER1G
LYVE1
COL8A1
CD300A
SELPLG
CD53
SAMSN1
SRGN
COL1A2
SLA
MS4A7
PLEK
CST7
THBS2
SPON1
CD37
CFI
THEMIS2
SASH3
CPVL
SLCO2B1
MS4A1
LRRC25
ARHGAP30
SULF1
VNN2
SAA2
DOK2
GPSM3
CD1C
TGFBI
ARHGAP4
NPL
PDGFRA
NCF4
ARRB2
HCLS1
EVI2B
FAM3B
KLK11
