# Supplementary material for: Identification of a novel macrophage-related prognostic signature in colorectal cancer
Source: Sci Rep. 2024 Feb 2;14:2767. doi: 10.1038/s41598-024-53207-9 (PMC10837438; doi:10.1038/s41598-024-53207-9)
Supplement: Supplementary file 3 — Supplementary Table S2. [file 41598_2024_53207_MOESM3_ESM.xlsx]

## Sheet: Sheet1
id
CXCL8
MMD
MACIR
NOS2
SLC11A1
CCL22
SPP1
APOBR
IRF3
CXCL9
HAMP
NR1H2
ABCA7
CD81
CASP3
CIITA
EPO
PLA2G2A
COPA
C5AR1
LEP
MAPK9
TIMP1
TNFRSF11A
PTPN6
PLCB4
MMP3
JAK1
CCRL2
NPC2
FABP4
STAT5B
MFHAS1
EPHB2
NAMPT
CDK9
CD1A
WNT5A
RHOD
CTSD
BCL6
TMEM106A
ADAM8
MS4A1
PDGFRA
